# Supplementary material for: Bacterial community structure in geothermal springs on the northern edge of Qinghai-Tibet plateau
Source: Front Microbiol. 2023 Jan 31;13:994179. doi: 10.3389/fmicb.2022.994179 (PMC10172933; doi:10.3389/fmicb.2022.994179)
Supplement: Supplementary file 2 [file Table_3.XLSX]

## Sheet: Sheet1
Table 3 Hydrochemical characteristic coefficient of hot spring thermal storage in the northeastern margin of Qinghai Tibet Plateau
		Metamorphism	Desulfurization	Salinization
		coefficient	coefficient	coefficient
		（rNa+/rCl-）	（100*rSO42-/rCl-）	（rCl-/rHCO3-+rCO32-）
LT	XTM01	1.7291	46.2006	2.5613
(n=3)
	AYH01	1.1913	12.0067	7.742
	AYH02	2.2693	65.9968	1.8711
	Avg	1.7299	41.4014	4.0581
HT	DR4	1.8813	33.5921	0.8226
(n=4)
	RSG01	2.0703	74.6669	9.8951
	RSG03	2.0219	72.5311	9.6259
	QNH01	1.3128	21.4244	18.678
	Avg	1.8215	50.5536	9.7554
