# Supplementary material for: Bacterial community structure in geothermal springs on the northern edge of Qinghai-Tibet plateau
Source: Front Microbiol. 2023 Jan 31;13:994179. doi: 10.3389/fmicb.2022.994179 (PMC10172933; doi:10.3389/fmicb.2022.994179)
Supplement: Supplementary file 3 [file Table_4.XLSX]

## Sheet: Sheet1
Table 4 The Alpha diversity index of groundwater microbial community from different sampling sites
Group	Sample	Chao1	Shannon	Simpson	Observed_species	Faith_pd	Pielou_e	Goods_coverage
LT	XTM01	4001.29	9.0021	0.9843	3841.6	223.777	0.756	0.989
(n=3)
	AYH01	2582.02	5.8358	0.8536	2328.7	185.822	0.5217	0.9899
	AYH02	1054.35	5.4738	0.8985	991.9	93.203	0.5499	0.9973
	Avg	2545.89	6.7706	0.9121	2387.4	167.601	0.6092	0.9921
HT	DR4	3813.47	10.5395	0.9971	3670.2	202.453	0.89	0.9943
(n=4)
	RSG01	3459.8	8.3807	0.9705	3324.3	215.382	0.7164	0.9926
	RSG03	577.36	6.6402	0.972	567.9	64.45	0.7258	0.9996
	QNH01	273.753	4.7922	0.9164	269	38.486	0.5937	0.9998
	Avg	2031.1	7.5882	0.964	1957.85	130.193	0.7315	0.9966
