# Supplementary material for: Bacterial community structure in geothermal springs on the northern edge of Qinghai-Tibet plateau
Source: Front Microbiol. 2023 Jan 31;13:994179. doi: 10.3389/fmicb.2022.994179 (PMC10172933; doi:10.3389/fmicb.2022.994179)
Supplement: Supplementary file 4 [file Table_5.XLSX]

## Sheet: Sheet1
Table 5 Concentrations of in-situ physicochemical parameters, major and trace chemical constituents in hot spring sample
		T	pH	ORP	DO	TDS	CODMn	H2SiO3	PO43-	F-	Br-
LT	XTM01	25.6	7.23	-29.8	0.92	1160	1.41	39.7	0	0.323	0.379
(n=3)	AYH01	27	7.29	-145	2.53	1842	1.41	41.7	0.185	0.373	0.149
	AYH02	21.9	7.75	-248.8	2.11	992.6	1.35	55	0.25	0.66	0.1
HT	DR4	83	7.61	-319.5	0	529.1	2.1	55	0.25	0.28	0
(n=4)	RSG01	53.4	7.96	-182.2	3.02	1514	1.17	73.7	4.63	9.09	0
	RSG03	60.7	7.93	-125.4	2.37	1532	1.38	77.2	2.23	8.49	0
	QNH01	80	7.42	-364.1	0	1892	2.26	244	0.292	0.47	0.097
		K+	Na+	Ca2+	Mg2+	Cl-	SO42-	HCO3-	NO3-	NO2-	NH4+
LT	XTM01	2.98	354	72.2	9.15	316	329	212	0	0	0
(n=3)	AYH01	4.17	619	47.6	8.2	802	217	178	0	0.3	1.46
	AYH02	2	311.4	28.7	10.9	211.8	315	194.5	1.9	0	0.5
HT	DR4	2.35	126.15	30.05	14.85	103.5	78.35	216.2	5.45	0	0.4
(n=4)	RSG01	19.9	448	58.2	0.981	334	562	39.7	0	0	0.267
	RSG03	20.9	448	58.2	0	342	559	39.7	0	0	0.202
	QNH01	38.7	643	39.7	2.41	756	365	63.5	1.69	0	0.982
